# Supplementary material for: Single-Nuclei Transcriptome Profiling Reveals Intra-Tumoral Heterogeneity and Characterizes Tumor Microenvironment Architecture in a Murine Melanoma Model
Source: Int J Mol Sci. 2024 Oct 18;25(20):11228. doi: 10.3390/ijms252011228 (PMC11508838; doi:10.3390/ijms252011228)
Supplement: Supplementary file 1 [file ijms-25-11228-s001.zip]

Archive with 9 entries (9 files):
- ._.DS_Store
- ._Figure S1.pdf
- ._Figure S2.pdf
- Tables supplementary/._Table S1.xlsx
- Tables supplementary/._Table S2.xlsx
- Tables supplementary/._Table S3.xlsx
- Tables supplementary/._Table S4.xlsx
- Tables supplementary/._Table S5.xlsx
- Tables supplementary/._Table S6.xlsx
